# Supplementary material for: Tailored Carbon Nanocomposites for Efficient CO2 Capture
Source: Molecules. 2025 May 30;30(11):2408. doi: 10.3390/molecules30112408 (PMC12156297; doi:10.3390/molecules30112408)
Supplement: Supplementary file 1 [file molecules-30-02408-s001.zip]

Archive with 1 entries (1 files):
- molecules-3642026-supplementary.pdf
